# Supplementary material for: Assessment of the Impact of Cold Atmospheric Plasma Application on Wound Healing in Streptozotocin-Induced Diabetic Rats
Source: Antioxidants (Basel). 2026 Jun 16;15(6):760. doi: 10.3390/antiox15060760 (PMC13295428; doi:10.3390/antiox15060760)
Supplement: Supplementary file 1 [file antioxidants-15-00760-s001.zip]

Archive with 1 entries (1 files):
- antioxidants-4351978-supplementary.pdf
